# Supplementary material for: Moracin D Inhibits Gastric Cancer Progression Through B-Cell Lymphoma-2 (Bcl-2)-Mediated Cell Cycle Arrest and Apoptosis, Enhancing Chemotherapy Efficacy
Source: Biomolecules. 2026 Mar 13;16(3):428. doi: 10.3390/biom16030428 (PMC13023619; doi:10.3390/biom16030428)
Supplement: Supplementary file 1 [file biomolecules-16-00428-s001.zip]

Archive with 1 entries (1 files):
- biomolecules-4120864-supplementary.pdf
